# Supplementary material for: Unveiling Oxidative Stress-Induced Genotoxicity and Its Alleviation through Selenium and Vitamin E Therapy in Naturally Infected Cattle with Lumpy Skin Disease
Source: Vet Sci. 2023 Nov 7;10(11):643. doi: 10.3390/vetsci10110643 (PMC10675407; doi:10.3390/vetsci10110643)
Supplement: Supplementary file 1 [file vetsci-10-00643-s001.zip]

Archive with 1 entries (1 files):
- supplementry file.xlsx
