# Supplementary material for: Unveiling Oxidative Stress-Induced Genotoxicity and Its Alleviation through Selenium and Vitamin E Therapy in Naturally Infected Cattle with Lumpy Skin Disease
Source: Vet Sci. 2023 Nov 7;10(11):643. doi: 10.3390/vetsci10110643 (PMC10675407; doi:10.3390/vetsci10110643)
Supplement: Supplementary file 1 [file vetsci-10-00643-s001.zip › supplementry file.xlsx]

## Sheet: Sheet1
Group	Time	RBCs × 106/µl	Hb gm%	PCV %	MCV fl	MCHC %	Platelets × 103/µl	TLC × 103/µl	Neutrophil × 103/µl	Eosinophil × 103/µl	Lymphocyte × 103/µl	Monocyte × 103/µl	NO ng/ul	MDA nmol/ml	GSH mg/dl	CAT U/L	SOD (U/mL)	Total Cells	Class 0	Class 1	Class 2	Class 3	GDI
control	Final	5.511	9.061	31.288	56.777	28.959	112.662	9.796	3.483	0.155	5.897	0.262	51.353	65.145	6.383	241.978	8.351	47	18	16	9	4	0.617
control	Final	5.682	9.105	31.101	54.74	29.276	111.386	9.63	3.424	0.152	5.796	0.257	51.776	62.438	6.577	241.914	8.295	51	20	19	9	3	0.608
control	Final	5.538	9.157	31.321	56.562	29.236	111.885	9.607	3.416	0.152	5.783	0.257	52.568	61.154	6.552	240.866	8.443	47	12	17	15	3	0.745
control	Final	5.515	9.123	31.343	56.831	29.108	111.957	9.7	3.449	0.153	5.839	0.259	53.069	59.237	6.155	241.686	8.127	48	18	16	11	3	0.625
control	Final	5.533	9.034	31.353	56.668	28.812	111.225	9.638	3.427	0.152	5.801	0.257	51.677	61.987	6.581	242.805	8.75	50	20	20	8	2	0.6
control	Final	5.583	9.059	31.346	56.142	28.899	111.489	9.718	3.455	0.154	5.849	0.26	51.906	60.517	6.323	240.109	8.416	49	18	17	11	3	0.633
control	Final	5.51	9.198	31.116	56.472	29.562	112.773	9.733	3.461	0.154	5.858	0.26	52.374	60.891	6.161	241.717	8.578	49	16	18	13	2	0.673
control	Final	5.615	9.16	31.28	55.71	29.284	111.476	9.781	3.478	0.155	5.887	0.261	51.408	61.56	6.24	240.614	8.652	48	15	16	15	2	0.688
control	Final	5.614	9.105	31.052	55.315	29.32	111.091	9.763	3.472	0.154	5.877	0.261	52.41	64.613	6.277	241.111	8.508	48	18	18	10	2	0.625
control	Final	5.532	9.082	31.195	56.39	29.114	112.04	9.626	3.423	0.152	5.794	0.257	51.519	63.654	6.493	240.984	8.771	47	9	20	15	3	0.809
control	Final	5.513	9.059	31.149	56.506	29.083	111.325	9.689	3.445	0.153	5.832	0.259	51.866	62.886	6.885	241.394	8.099	49	20	18	9	2	0.592
control	Final	5.633	9.096	31.014	55.063	29.329	112.417	9.706	3.451	0.153	5.842	0.259	51.97	64.913	6.472	241.959	8.62	49	21	15	10	3	0.571
control	Final	5.677	9.18	31.166	54.9	29.455	111.055	9.755	3.469	0.154	5.871	0.261	53.522	64.544	6.553	242.54	8.38	48	18	16	9	5	0.625
control	Final	5.601	9.1	31.082	55.498	29.277	112.294	9.784	3.479	0.155	5.889	0.261	53.13	61.655	6.516	242.667	8.144	48	12	19	15	2	0.75
control	Final	5.599	9.146	31.301	55.908	29.219	111.275	9.639	3.427	0.152	5.802	0.257	53.49	60.051	6.219	240.738	8.202	47	15	16	13	3	0.681
control	Final	5.52	9.032	31.145	56.42	29	112.958	9.773	3.475	0.154	5.883	0.261	51.399	60.19	6.662	241.721	8.167	51	19	19	9	4	0.627
control	Final	5.54	9.01	31.161	56.243	28.915	110.517	9.649	3.431	0.153	5.808	0.258	53.524	60.561	6.75	240.309	8.332	48	15	15	14	4	0.688
control	Final	5.509	9.097	31.304	56.819	29.061	112.434	9.714	3.454	0.154	5.847	0.259	53.598	61.486	6.16	241.583	8.269	48	15	20	8	5	0.688
control	Final	5.657	9.117	31.144	55.058	29.273	111.146	9.625	3.422	0.152	5.793	0.257	52.956	60.614	6.827	240.455	8.115	50	24	15	8	3	0.52
control	Final	5.552	9.191	31.357	56.481	29.312	112.602	9.757	3.469	0.154	5.873	0.261	54.057	61.933	6.158	240.507	8.892	48	13	16	15	4	0.729
control	Final	5.523	9.191	31.377	56.814	29.291	111.47	9.781	3.478	0.155	5.887	0.261	51.834	59.697	6.249	240.285	8.617	50	13	20	13	4	0.74
control	Final	5.617	9.173	31.015	55.219	29.577	112.835	9.662	3.435	0.153	5.815	0.258	51.248	61.242	6.581	240.179	8.241	51	20	15	14	2	0.608
control	Final	5.509	9.061	31.049	56.36	29.183	110.854	9.795	3.483	0.155	5.896	0.262	51.392	61.087	6.081	241.197	8.914	47	15	20	8	4	0.681
control	Final	5.625	9.197	31.078	55.247	29.593	111.524	9.685	3.444	0.153	5.83	0.259	51.789	64.636	6.461	241.676	8.785	47	17	18	8	4	0.638
control	Final	5.55	9.065	31.212	56.242	29.043	110.227	9.752	3.467	0.154	5.87	0.26	53.196	62.653	6.671	240.021	8.666	51	18	15	13	5	0.647
control	Final	5.511	9.082	31.062	56.366	29.239	111.516	9.763	3.472	0.154	5.877	0.261	53.567	62.078	6.73	242.049	8.398	51	19	19	9	4	0.627
control	Final	5.693	9.128	31.024	54.493	29.421	111.999	9.654	3.433	0.153	5.811	0.258	53.791	61.303	6.02	242.563	8.344	48	14	17	13	4	0.708
control	Final	5.619	9.028	31.38	55.846	28.769	111.58	9.606	3.416	0.152	5.782	0.257	52.44	63.733	6.483	240.744	8.75	47	15	19	9	4	0.681
control	Final	5.525	9.126	31.31	56.674	29.146	112.62	9.74	3.463	0.154	5.863	0.26	52.157	62.02	6.837	240.192	8.53	49	22	17	8	2	0.551
control	Final	5.601	9.171	31.396	56.053	29.21	110.187	9.752	3.468	0.154	5.87	0.26	54.142	63.983	6.064	241.348	8.805	51	20	16	11	4	0.608
treated	Final	5.87	9.094	31.169	53.099	29.177	141.129	6.409	2.279	0.101	3.869	0.16	37.862	30.502	10.337	312.761	13.292	51	15	18	16	2	0.706
treated	Final	5.609	9.12	31.101	55.452	29.324	140.087	6.452	2.294	0.102	3.895	0.161	38.354	32.011	12.389	310.163	13.455	48	19	18	11	0	0.604
treated	Final	5.592	9.171	31.046	55.521	29.54	140.476	6.152	2.188	0.097	3.714	0.153	39.7	32.69	10.887	311.125	13.739	48	24	17	7	0	0.5
treated	Final	5.792	9.075	31.298	54.032	28.994	140.798	6.333	2.252	0.1	3.823	0.158	39.896	32.346	10.957	313.161	13.48	50	24	15	11	0	0.52
treated	Final	5.502	9.315	31.088	56.502	29.962	141.724	6.028	2.144	0.095	3.639	0.15	38.123	34.443	10.176	312.261	13.225	49	24	18	7	0	0.51
treated	Final	5.639	9.216	31.167	55.27	29.569	141.339	6.353	2.259	0.1	3.835	0.158	39.014	34.051	11.681	314.404	13.84	48	25	17	6	0	0.479
treated	Final	5.792	9.299	31.389	54.19	29.625	141.908	6.163	2.192	0.097	3.721	0.153	38.671	32.922	10.896	314.675	13.374	51	27	17	7	0	0.471
treated	Final	5.9	9.101	31.276	53.011	29.098	141.992	6.389	2.272	0.101	3.857	0.159	39.442	32.936	12.334	312.587	13.119	49	26	17	6	0	0.469
treated	Final	5.939	9.077	31.232	52.587	29.062	139.046	6.08	2.162	0.096	3.671	0.151	39.122	32.74	10.413	313.777	13.645	47	23	18	6	0	0.511
treated	Final	5.949	9.003	31.278	52.572	28.783	141.627	6.249	2.222	0.099	3.773	0.156	38.001	30.936	10.925	310.574	13.528	50	26	17	7	0	0.48
treated	Final	5.696	9.113	31.309	54.968	29.107	140.713	6.293	2.238	0.099	3.799	0.157	38.643	33.634	11.684	311.426	13.821	49	25	15	9	0	0.49
treated	Final	5.697	9.235	31.325	54.982	29.481	142.553	6.136	2.182	0.097	3.704	0.153	37.785	31.923	10.359	311.661	13.419	49	25	18	6	0	0.49
treated	Final	5.509	9.132	31.311	56.833	29.165	139.584	6.166	2.193	0.097	3.723	0.154	40.158	31.772	12.486	313.371	13.032	49	23	16	10	0	0.531
treated	Final	5.617	9.252	31.091	55.352	29.758	139.975	6.425	2.285	0.102	3.879	0.16	39.066	31.843	12.282	312.882	13.094	51	28	14	9	0	0.451
treated	Final	5.55	9.285	31.272	56.348	29.692	141.978	6.375	2.267	0.101	3.849	0.159	37.574	32.019	11.39	311.33	13.81	48	24	13	11	0	0.5
treated	Final	5.643	9.103	31.31	55.485	29.072	140.064	6.079	2.162	0.096	3.67	0.151	38.243	33.263	11.852	313.414	13.536	48	25	13	10	0	0.479
treated	Final	5.652	9.093	31.26	55.307	29.088	140.928	6.465	2.299	0.102	3.903	0.161	40.021	32.568	10.852	314.968	13.597	50	25	15	10	0	0.5
treated	Final	5.737	9.211	31.234	54.447	29.491	142.093	6.393	2.273	0.101	3.859	0.159	37.728	32.535	11.842	311.296	13.069	48	24	18	6	0	0.5
treated	Final	5.681	9.238	31.197	54.916	29.612	141.996	6.142	2.184	0.097	3.708	0.153	37.481	32.142	11.568	310.952	13.52	49	28	13	8	0	0.429
treated	Final	5.685	9.006	31.099	54.705	28.958	142.471	6.096	2.168	0.096	3.68	0.152	39.831	31.265	11.693	310.785	13.104	49	22	18	9	0	0.551
treated	Final	5.691	9.288	31.38	55.144	29.598	141.914	6.374	2.266	0.101	3.848	0.159	39.288	31.101	11.565	312.221	13.709	51	29	14	8	0	0.431
treated	Final	5.595	9.389	31.383	56.087	29.916	141.885	6.089	2.165	0.096	3.676	0.152	37.406	33.408	10.343	313.919	13.849	49	24	15	10	0	0.51
treated	Final	5.632	9.105	31.34	55.65	29.052	142.143	6.434	2.288	0.102	3.884	0.16	39.564	31.397	11.602	314.863	13.325	47	23	16	8	0	0.511
treated	Final	5.998	9.248	31.226	52.059	29.618	141.077	6.194	2.202	0.098	3.739	0.154	38.628	32.868	10.519	313.494	13.499	49	26	15	8	0	0.469
treated	Final	5.552	9.247	31.295	56.363	29.549	140.861	6.286	2.235	0.099	3.795	0.157	37.625	30.862	12.451	313.339	13.343	47	24	17	6	0	0.489
treated	Final	5.88	9.245	31.37	53.349	29.47	140.513	6.069	2.158	0.096	3.664	0.151	39.545	31.968	10.649	310.059	13.164	48	19	17	12	0	0.604
treated	Final	5.688	9.339	31.204	54.857	29.928	142.754	6.433	2.287	0.102	3.883	0.16	40.017	31.54	10.26	310.6	13.601	49	23	16	10	0	0.531
treated	Final	5.527	9.06	31.024	56.134	29.204	141.015	6.247	2.221	0.099	3.772	0.156	39.556	32.717	12.05	313.896	13.58	48	27	15	6	0	0.438
treated	Final	5.83	9.004	31.399	53.856	28.676	142.19	6.171	2.194	0.098	3.726	0.154	39.614	34.21	11.298	310.52	13.066	50	27	15	8	0	0.46
treated	Final	5.543	9.019	31.031	55.986	29.064	140.949	6.245	2.22	0.099	3.77	0.155	39.389	31.447	11.348	310.324	13.811	49	28	13	8	0	0.429
treated	Final	5.886	9.177	31.158	52.938	29.452	139.763	6.151	2.187	0.097	3.713	0.153	37.298	31.649	12.099	314.243	13.89	49	20	17	12	0	0.592
control	Initial	5.529	8.732	28.61	51.742	30.522	131.981	8.856	3.574	0.14	4.872	0.271	54.07	50.282	5.186	210.797	7.265	49	16	15	16	2	0.673
control	Initial	5.272	8.93	28.43	53.931	31.41	132.131	8.74	3.527	0.138	4.807	0.267	53.008	48.915	5.492	211.017	7.083	51	17	15	15	4	0.667
control	Initial	5.413	8.734	28.544	52.735	30.599	133.529	8.55	3.451	0.135	4.703	0.261	54.06	49.561	5.62	212.008	7.173	50	16	16	16	2	0.68
control	Initial	5.23	8.737	28.874	55.213	30.26	131.29	8.545	3.448	0.135	4.7	0.261	52.916	52.136	5.463	212.014	7.854	47	10	20	15	2	0.787
control	Initial	5.3	8.869	28.472	53.725	31.151	132.5	8.533	3.444	0.135	4.693	0.261	53.181	52.345	5.62	211.906	7.216	49	12	17	18	2	0.755
control	Initial	5.345	8.715	28.861	53.998	30.197	133.596	8.999	3.632	0.142	4.95	0.275	51.474	49.266	5.221	212.703	7.781	50	10	16	20	4	0.8
control	Initial	5.36	8.988	28.512	53.195	31.523	132.201	8.721	3.52	0.138	4.797	0.267	53.373	50.22	5.73	210.424	7.675	47	6	16	20	5	0.872
control	Initial	5.34	8.951	28.659	53.672	31.232	131.111	8.76	3.535	0.138	4.818	0.268	51.327	52.254	5.25	211.351	7.096	48	5	19	19	5	0.896
control	Initial	5.328	8.89	28.774	54.009	30.894	131.329	8.929	3.604	0.141	4.912	0.273	53.904	48.757	5.492	212.614	7.513	49	16	15	15	3	0.673
control	Initial	5.326	8.711	28.621	53.743	30.435	131.389	8.788	3.546	0.139	4.834	0.269	53.837	49.624	5.485	212.182	7.503	48	8	17	20	3	0.833
control	Initial	5.466	8.841	28.878	52.83	30.614	131.754	8.574	3.46	0.136	4.716	0.262	53.924	49.005	5.871	212.919	7.662	47	4	18	20	5	0.915
control	Initial	5.572	8.864	28.564	51.26	31.032	131.917	8.619	3.478	0.136	4.741	0.263	52.628	52.408	5.419	212.638	7.314	50	9	16	20	5	0.82
control	Initial	5.502	8.989	28.505	51.813	31.535	133.174	8.594	3.469	0.136	4.727	0.263	52.227	52.302	5.786	212.321	7.515	48	4	19	20	5	0.917
control	Initial	5.312	9.018	28.814	54.241	31.296	131.189	8.759	3.535	0.138	4.818	0.268	52.008	48.623	5.104	212.565	7.603	49	10	19	16	4	0.796
control	Initial	5.282	8.763	28.742	54.418	30.489	133.844	8.995	3.63	0.142	4.948	0.275	51.633	49.456	5.392	210.492	7.809	48	14	15	15	4	0.708
control	Initial	5.495	8.808	28.875	52.548	30.503	133.086	8.813	3.557	0.139	4.848	0.269	53.374	50.238	5.482	210.697	7.558	49	8	20	18	3	0.837
control	Initial	5.57	9.008	28.701	51.524	31.387	131.763	8.615	3.477	0.136	4.739	0.263	52.87	50.992	5.637	212.952	7.255	47	4	19	19	5	0.915
control	Initial	5.314	8.85	28.605	53.832	30.939	131.32	8.799	3.551	0.139	4.84	0.269	51.969	49.544	5.512	212.331	7.878	50	12	15	18	5	0.76
control	Initial	5.324	8.793	28.55	53.63	30.799	133.711	8.539	3.446	0.135	4.697	0.261	52.343	49.453	5.048	212.938	7.733	51	13	17	18	3	0.745
control	Initial	5.475	9.012	28.464	51.987	31.661	131.385	8.985	3.626	0.142	4.942	0.275	53.612	50.21	5.165	210.704	7.533	47	10	19	15	3	0.787
control	Initial	5.55	8.93	28.516	51.379	31.315	131.51	8.655	3.493	0.137	4.761	0.264	53.862	51.238	5.746	211.557	7.487	49	7	19	18	5	0.857
control	Initial	5.213	8.776	28.857	55.355	30.413	131.054	8.843	3.569	0.14	4.864	0.27	53.092	49.903	5.854	210.95	7.319	47	4	19	20	4	0.915
control	Initial	5.213	9.088	28.8	55.247	31.555	131.415	8.688	3.506	0.137	4.779	0.265	53.623	51.781	5.736	212.835	7.56	49	11	17	17	4	0.776
control	Initial	5.319	9	28.728	54.008	31.329	131.208	8.627	3.482	0.136	4.745	0.264	51.689	52.125	5.461	211.305	7.507	49	10	19	18	2	0.796
control	Initial	5.265	8.798	28.784	54.672	30.566	133.189	8.812	3.556	0.139	4.847	0.269	53.933	48.866	5.344	210.956	7.648	47	9	17	17	4	0.809
control	Initial	5.483	8.704	28.827	52.575	30.194	131.285	8.696	3.51	0.137	4.783	0.266	52.186	49.674	5.319	210.326	7.166	49	11	16	17	5	0.776
control	Initial	5.272	8.788	28.725	54.486	30.595	131.202	8.579	3.462	0.136	4.719	0.262	52.253	51.255	5.223	210.67	7.703	48	11	15	20	2	0.771
control	Initial	5.38	9.083	28.582	53.128	31.78	131.46	8.978	3.623	0.142	4.938	0.274	52.113	50.093	5.232	211.156	7.277	47	13	15	16	3	0.723
control	Initial	5.219	9.042	28.468	54.543	31.762	133.014	8.866	3.578	0.14	4.877	0.271	53.15	51.679	5.247	211.867	7.419	50	11	17	17	5	0.78
control	Initial	5.549	8.914	28.706	51.735	31.053	131.828	8.686	3.506	0.137	4.778	0.265	51.441	50.72	5.743	211.11	7.746	51	17	18	14	2	0.667
treated	Initial	5.549	8.867	28.413	51.207	31.208	133.971	8.762	3.536	0.138	4.82	0.268	52.817	52.17	5.243	212.509	7.345	51	11	20	18	2	0.784
treated	Initial	5.445	8.706	28.771	52.842	30.26	133.447	8.937	3.607	0.141	4.916	0.273	52.788	48.58	5.504	211.327	7.569	48	10	16	19	3	0.792
treated	Initial	5.335	8.931	28.656	53.71	31.166	132.823	8.812	3.556	0.139	4.847	0.269	53.537	51.019	5.331	210.257	7.334	47	11	16	17	3	0.766
treated	Initial	5.583	9.036	28.668	51.352	31.521	132.656	8.999	3.632	0.142	4.95	0.275	51.555	51.97	5.214	212.128	7.432	50	14	15	16	5	0.72
treated	Initial	5.407	9.076	28.681	53.042	31.645	132.479	8.996	3.631	0.142	4.949	0.275	52.186	52.263	5.54	212.769	7.863	49	6	20	20	3	0.878
treated	Initial	5.351	8.712	28.797	53.814	30.252	133.235	8.526	3.441	0.135	4.69	0.261	51.475	48.827	5.414	210.645	7.263	47	8	18	18	3	0.83
treated	Initial	5.559	8.855	28.616	51.482	30.945	131.765	8.975	3.622	0.142	4.937	0.274	51.485	50.968	5.835	212.052	7.77	50	10	20	17	3	0.8
treated	Initial	5.36	8.938	28.587	53.329	31.266	131.064	8.785	3.545	0.139	4.832	0.268	53.792	51.05	5.56	210.061	7.499	48	9	17	17	5	0.813
treated	Initial	5.263	8.858	28.425	54.006	31.164	132.258	8.72	3.519	0.138	4.796	0.266	53.574	48.877	5.489	210.835	7.249	50	13	16	19	2	0.74
treated	Initial	5.385	8.917	28.624	53.156	31.15	131.207	8.622	3.48	0.136	4.742	0.263	52.586	50.436	5.113	210.949	7.667	48	13	17	16	2	0.729
treated	Initial	5.444	8.996	28.43	52.219	31.642	131.942	8.732	3.524	0.138	4.803	0.267	52.507	48.462	5.532	212.183	7.487	51	14	16	16	5	0.725
treated	Initial	5.348	9.041	28.86	53.969	31.327	132.7	8.571	3.459	0.135	4.715	0.262	53.315	50.351	5.359	211.127	7.249	47	9	18	16	4	0.809
treated	Initial	5.533	8.967	28.68	51.832	31.266	133.294	8.706	3.514	0.138	4.789	0.266	53.262	51.142	5.855	210.633	7.107	49	11	17	16	5	0.776
treated	Initial	5.587	8.95	28.78	51.509	31.099	131.578	8.573	3.46	0.135	4.715	0.262	52.491	48.704	5.07	212.378	7.661	47	7	20	18	2	0.851
treated	Initial	5.595	8.775	28.438	50.828	30.857	131.224	8.856	3.574	0.14	4.871	0.271	52.089	51.151	5.769	210.869	7.845	50	8	20	20	2	0.84
treated	Initial	5.489	8.805	28.62	52.139	30.766	131.028	8.759	3.535	0.138	4.818	0.268	51.677	52.127	5.62	212.052	7.797	47	8	17	17	5	0.83
treated	Initial	5.381	8.778	28.685	53.307	30.6	132.619	8.699	3.511	0.138	4.785	0.266	53.127	48.821	5.216	212.382	7.448	50	11	18	18	3	0.78
treated	Initial	5.499	8.732	28.8	52.371	30.32	132.297	8.958	3.615	0.142	4.927	0.274	52.304	50.379	5.472	210.459	7.02	49	14	15	17	3	0.714
treated	Initial	5.288	8.742	28.898	54.649	30.251	132.098	8.692	3.508	0.137	4.781	0.266	54.105	52.373	5.552	212.646	7.602	49	9	17	19	4	0.816
treated	Initial	5.343	8.798	28.409	53.169	30.967	131.596	8.944	3.61	0.141	4.92	0.273	53.479	51.987	5.169	210.04	7.286	48	8	17	19	4	0.833
treated	Initial	5.346	8.997	28.767	53.812	31.274	132.399	8.812	3.556	0.139	4.847	0.269	51.864	48.593	5.822	210.179	7.189	47	10	15	19	3	0.787
treated	Initial	5.331	8.984	28.58	53.607	31.436	133.827	8.588	3.466	0.136	4.724	0.262	52.653	51.48	5.75	212.616	7.413	47	7	20	16	4	0.851
treated	Initial	5.344	9.099	28.658	53.629	31.749	132.327	8.816	3.558	0.139	4.849	0.269	53.367	49.308	5.672	211.327	7.769	51	15	14	19	3	0.706
treated	Initial	5.52	8.941	28.413	51.467	31.469	133.556	8.574	3.46	0.136	4.716	0.262	54.106	50.739	5.098	212.946	7.741	48	9	20	17	2	0.813
treated	Initial	5.419	8.75	28.619	52.817	30.573	133.818	8.634	3.485	0.136	4.749	0.264	52.778	49.607	5.905	212.168	7.184	49	13	14	20	2	0.735
treated	Initial	5.341	8.978	28.622	53.584	31.368	133.164	8.76	3.535	0.138	4.818	0.268	52.209	52.329	5.143	212.78	7.488	51	16	14	17	4	0.686
treated	Initial	5.254	8.764	28.451	54.147	30.804	131.808	8.872	3.581	0.14	4.88	0.271	52.142	51.77	5.317	212.713	7.055	51	11	18	19	3	0.784
treated	Initial	5.355	9.023	28.721	53.636	31.415	133.687	8.821	3.56	0.139	4.852	0.27	53.942	51.096	5.409	210.73	7.915	51	11	18	18	4	0.784
treated	Initial	5.34	8.845	28.52	53.409	31.013	131.78	8.813	3.557	0.139	4.848	0.269	52.109	50.258	5.272	211.203	7.832	51	13	19	16	3	0.745
